# Supplementary material for: Divergent Skull Morphology Supports Two Trophic Specializations in Otters (Lutrinae)
Source: PLoS One. 2015 Dec 9;10(12):e0143236. doi: 10.1371/journal.pone.0143236 (PMC4674116; doi:10.1371/journal.pone.0143236)
Supplement: S1 Dataset — (XLS) [file pone.0143236.s001.xls]

## Sheet: Sheet1
museum	accession	species	subspecies	foraging	mass	sex		cranium (mm)																	teeth	mandible (mm)								ln cranium
	number			orientation	(kg^⅓)			TL	BCW	BCL	CBL	FL	RWC	RWM	GSW	ZW	ZH	ZL	ZFW	ZFL	PL	PW	MW	IOD	OSA^½	MRW	MRH	MAT	OLC	MAM	JL	JW		TL	BCW	BCL	CBL	FL	RWC	RWM	GSW	ZW	ZH	ZL	ZFW	ZFL	PL	PW	MW
AMNH	101458	A. cinerea	A. cinerea	hand		F		94.05	48.35	46.49	91.225	18.94	21.08	33.8	62.65	1.43	4.2	35.775	23.86	28.495	40.86	11	53.55	17.76	14.7861	15.1	27.79	21.885	13.01	10.5	61.635		24	4.54383	3.87847	3.83924	4.51333	2.94128	3.04832	3.52046	4.13756	0.357674	1.43508	3.57725	3.1722	3.34973	3.71015	2.3979	3.98062
AMNH	101461	A. cinerea	A. cinerea	hand		F		91.74	46.86	44.26	87.785	19.05	21.05	33.64	58.44	1.365	4.605	31	21.685	24.915	40.73	10.99	53.81	17.36	.	12.74	26.75	20.265	13.255	8.34	59.37		23	4.51896	3.84716	3.79008	4.47489	2.94707	3.0469	3.51572	4.068	0.311154	1.52714	3.43399	3.07662	3.21547	3.70696	2.39699	3.98546
AMNH	101466	A. cinerea	A. cinerea	hand		F		89.19	46.25	52.65	84.955	15.79	20.04	31.98	59.16	1.77	4.56	30.2	21.515	29.74	36.6	9.84	49.66	16.75	20.3698	12.425	25.915	20.735	12.3	9.43	56.27		24	4.49077	3.83406	3.96367	4.44212	2.75938	2.99773	3.46511	4.08025	0.57098	1.51732	3.40784	3.06875	3.39249	3.60005	2.28646	3.9052
AMNH	101635	A. cinerea	A. cinerea	hand		M		92.65	47.92	49.32	87.875	14.01	21.37	31.9	60.14	1.41	4.775	30.3	22.5	24.29	39.43	10.82	52.99	.	18.9148	13.4	28.03	22.075	10.58	10.455	58.08		23	4.52883	3.86953	3.89833	4.47592	2.63977	3.06199	3.46261	4.09668	0.34359	1.56339	3.41115	3.11352	3.19006	3.67453	2.3814	3.9701
AMNH	101459	A. cinerea	A. cinerea	hand		F		90.48	46.36	45.28	87.535	13.27	21.81	35.25	63.09	1.92	5.605	30.19	24.025	24.59	38.27	10.49	52.32	16.31	20.1559	14.4	26.16	21.385	12.1	9.6	58.635		24	4.50513	3.83644	3.81287	4.47204	2.58551	3.08237	3.56247	4.14456	0.652325	1.72366	3.40751	3.17909	3.20234	3.64467	2.35042	3.95738
AMNH	101462	A. cinerea	A. cinerea	hand		M		93.71	50.49	44.89	90.66	16.08	21.46	33.5	64.39	1.04	4.78	30.235	24.76	25.175	40.73	11.36	56.58	20.5	21.4614	14.525	29.02	22.305	11.905	11.07	60.655		24	4.5402	3.92178	3.80422	4.50712	2.77758	3.06619	3.51155	4.16496	0.0392207	1.56444	3.409	3.20923	3.22585	3.70696	2.4301	4.03566
AMNH	101467	A. cinerea	A. cinerea	hand		M		90.62	45.92	46.46	88.455	13.69	23	34.64	64.11	1.545	5.02	29.295	24.19	23.68	40.4	10.8	55.65	18.07	19.128	13.665	28.045	20.77	11.415	11.49	59.06		24	4.50667	3.8269	3.83859	4.48249	2.61667	3.13549	3.54501	4.1606	0.435024	1.61343	3.37742	3.18594	3.16463	3.69883	2.37955	4.01908
AMNH	101471	A. cinerea	A. cinerea	hand		M		87.75	46.19	46.35	84.315	19.62	20.62	32.35	58.44	1.395	3.73	28.905	21.395	22.775	38.49	10.43	48.09	17.48	20.6099	13.175	24.435	18.55	11.29	8.245	57.1		24	4.47449	3.83276	3.83622	4.43456	2.97655	3.02626	3.47661	4.068	0.332894	1.31641	3.36401	3.06316	3.12566	3.6504	2.34469	3.87307
AMNH	101636	A. cinerea	A. cinerea	hand		M		90.37	46.85	46.4	85.555	15.25	20.59	33.11	60.3	1.29	4.41	29.945	22.69	23.615	37.84	10.45	52.15	17.06	19.6334	12.505	27.06	20.625	12.09	11.36	56.675		24	4.50391	3.84695	3.8373	4.44916	2.72458	3.02481	3.49984	4.09933	0.254642	1.48387	3.39936	3.12192	3.16188	3.63337	2.3466	3.95412
AMNH	101460	A. cinerea	A. cinerea	hand		M		91.73	44.66	45.57	87.855	20.03	21	33.19	59.8	1.27	4.615	29.125	21.965	23.415	39.1	10.28	52.8	16.77	20.4912	13.23	21.34	20.715	12.485	10.395	59.22		24	4.51885	3.79908	3.81925	4.47569	2.99723	3.04452	3.50225	4.09101	0.239017	1.52931	3.3716	3.08945	3.15338	3.66612	2.3302	3.96651
AMNH	101465	A. cinerea	A. cinerea	hand		F		96.32	47.68	47.27	93.135	19.74	21.21	32.96	62.59	1.715	4.1	32.67	23.03	26.965	43.29	10.93	54.82	17.98	.	15.615	28.535	25.01	13.41	10.52	63.22		23	4.56768	3.86451	3.85588	4.53405	2.98265	3.05447	3.49529	4.13661	0.539413	1.41099	3.48646	3.1368	3.29454	3.76792	2.39151	4.00406
AMNH	101468	A. cinerea	A. cinerea	hand		F		86.62	49.3	49.67	83.905	15.41	22.19	33.81	56.09	2.115	3.58	28.84	19.54	22.515	38.36	11.32	50.7	17.61	.	11.14	25.85	21.265	12.32	11.22	55.775		23	4.46153	3.89792	3.9054	4.42969	2.73502	3.09964	3.52076	4.02696	0.749055	1.27536	3.36176	2.97246	3.11418	3.64702	2.42657	3.92593
AMNH	101634	A. cinerea	A. cinerea	hand		F		91.9	46.6	49.18	87.705	15.64	22.77	33.44	62.53	1.43	6.495	31.64	23.415	23.455	40.55	11.16	55	18.9	21.5991	13.055	27.935	21.235	12.065	11.625	58.77		24	4.5207	3.8416	3.89549	4.47398	2.74983	3.12544	3.50975	4.13565	0.357674	1.87103	3.45442	3.15338	3.15508	3.70254	2.41234	4.00733
AMNH	101639	A. cinerea	A. cinerea	hand		M		89.95	45	48.32	86.34	17.26	20.55	33.68	59.27	1.165	4.125	29.95	22.47	23.69	38.59	9.95	51.5	18.84	.	12.08	25.115	19.76	13.04	10.035	57.39		23	4.49925	3.80666	3.87785	4.45829	2.84839	3.02286	3.5169	4.0821	0.152721	1.41707	3.39953	3.11218	3.16505	3.65299	2.29757	3.94158
AMNH	101464	A. cinerea	A. cinerea	hand		M		91.73	44.84	48.19	89.485	16.57	20.64	33.72	62.43	1.54	4.01	31.405	23.305	24.88	40.15	10.85	54.87	16.58	19.1528	13.41	27.845	21.3	11.84	11.66	60.07		24	4.51885	3.8031	3.87515	4.49407	2.80759	3.02723	3.51809	4.13405	0.431782	1.38879	3.44697	3.14867	3.21406	3.69262	2.38417	4.00497
AMNH	101469	A. cinerea	A. cinerea	hand		M		90.29	45.94	48.22	87.02	16.57	20.73	32.97	57.93	1.78	4.735	30.54	21.005	24.11	37.54	10.55	50.03	17.26	18.3366	13.515	26.22	20.8	12.25	10.575	58.38		24	4.50303	3.82734	3.87577	4.46614	2.80759	3.03158	3.4956	4.05924	0.576613	1.55498	3.41904	3.04476	3.18263	3.62541	2.35613	3.91262
AMNH	101470	A. cinerea	A. cinerea	hand		F		89.15	46.27	49.39	84.915	16.36	20.03	32.75	57.96	1.585	4.47	30.81	20.78	23.535	36.4	10.42	51.67	16.57	20.0746	13.47	26.745	20.96	11.63	9.985	55.255		24	4.49032	3.83449	3.89975	4.44165	2.79484	2.99723	3.4889	4.05975	0.460584	1.49739	3.42784	3.03399	3.15849	3.59457	2.34373	3.94488
AMNH	101637	A. cinerea	A. cinerea	hand		M		92.56	46.39	44.84	90.02	17.47	21.65	33.34	59.65	1.22	5.45	30.17	22.74	25.055	41.05	9.8	51.58	18.89	.	13.39	26.165	20.69	12.77	10.42	59.675		23	4.52786	3.83708	3.8031	4.50003	2.86049	3.07501	3.50676	4.08849	0.198851	1.69562	3.40685	3.12413	3.22107	3.71479	2.28238	3.94313
AMNH	101638	A. cinerea	A. cinerea	hand		M		95.56	47.77	50.69	91.96	16.4	22.13	32.23	60.7	1.2	4.26	31.165	22.81	25.77	41.9	9.99	55.75	18.59	20.8298	13.93	27.745	21.255	12.06	10.01	61.015		24	4.55975	3.8664	3.92573	4.52135	2.79728	3.09693	3.4729	4.10594	0.182322	1.44927	3.4393	3.1272	3.24921	3.73529	2.30158	4.02088
Smithsonian	396645	A. cinerea	A. cinerea	hand		F		81.9	44.95	40.95	81.23	16.36	19.16	32.07	59.91	1.315	5.51	28.915	21.625	23.88	37.01	10.03	52.13	15.15	14.7061	12.15	24.735	18.37	12.235	10.535	55.765		24	4.4055	3.80555	3.71235	4.39728	2.79484	2.95282	3.46792	4.09284	0.273837	1.70656	3.36436	3.07385	3.17304	3.61119	2.30558	3.95374
Smithsonian	573965	A. cinerea	A. cinerea	hand		M		91.38	44.34	46.73	91.4	17.85	22.73	36.4	62.42	1.345	5.31	33.085	24.75	24.945	39.83	10.27	54.31	18.06	14.1831	13.875	27.51	21.49	13.07	11.395	62.59		24	4.51503	3.79189	3.84439	4.51525	2.882	3.12369	3.59457	4.13389	0.296394	1.66959	3.49908	3.20883	3.21667	3.68462	2.32923	3.99471
Smithsonian	314979	A. cinerea	A. cinerea	hand		M		84.33	44.57	43.67	81.94	16.95	20.39	30.8	57.61	1.6	3.87	27.505	22.62	22.185	37.31	9.57	51.1	15.43	12.8857	12.525	23.235	16.86	10.905	9.51	55.85		24	4.43474	3.79706	3.77666	4.40599	2.83027	3.01504	3.42751	4.0537	0.470004	1.35325	3.31437	3.11883	3.09942	3.61926	2.25863	3.93378
Smithsonian	574897	A. cinerea	A. cinerea	hand		F		85.29	50.22	48.35	87.78	19.5	21.84	33.3	64.32	1.465	6.175	30.29	25.035	23.97	40.08	10.74	58.58	18.48	16.1595	12.625	26.38	18.335	12.98	10.835	60.85		24	4.44606	3.91641	3.87847	4.47483	2.97041	3.08374	3.50556	4.16387	0.381855	1.82051	3.41082	3.22027	3.1768	3.69088	2.37398	4.07039
Burke	19112	E. lutris	E. l. kenyoni	hand		NA		140.38	76.53	70.26	132.325	31.72	.	60.41	103.71	2.775	7.305	60.26	37.7	38.785	60.4	25.8	96.21	41.07	12.5248	23.5	57.145	34.63	21.52	24.7	94.64	100.3	23	4.94435	4.33768	4.2522	4.88526	3.45695	.	4.10115	4.6416	1.02065	1.98856	4.09867	3.62966	3.65803	4.10099	3.25037	4.56653
Burke	26459	E. lutris	E. l. kenyoni	hand				126.13	74.59	65.43	121.44	31.59	38.63	56.03	82.36	2.49	6.175	41.55	26.545	29.65	56.3	22.53	79.41	36.08	12.6732	18.77	37.185	21.505	16.8	19.1	80.2	79.72	24	4.83731	4.31201	4.18098	4.79942	3.45284	3.65403	4.02589	4.4111	0.912283	1.82051	3.7269	3.27884	3.38946	4.03069	3.11485	4.37462
Burke	26773	E. lutris	E. l. kenyoni	hand		NA		149.64	78.31	77.41	132.97	36.92	41.71	60.53	102.98	2.9	8.915	58.565	37.52	37.8	55.81	25.54	97.05	39.08	13.0905	24.875	52.315	33.6	19.895	22.26	93.835	96.18	24	5.00823	4.36068	4.34912	4.89012	3.60875	3.73074	4.10314	4.63453	1.06471	2.18774	4.07014	3.62487	3.63231	4.02195	3.24025	4.57523
Burke	26801	E. lutris	E. l. kenyoni	hand		NA		119.24	75.05	68.02	115.065	23.46	37.39	55.6	86.9	2.7	7.935	52.165	29.42	30.58	51.37	22.53	80.75	35.87	14.774	18.935	42.845	25.08	18.14	20.31	80.56	85.22	24	4.78114	4.31815	4.2198	4.7455	3.1553	3.6214	4.01818	4.46476	0.993252	2.07128	3.95441	3.38167	3.42035	3.93905	3.11485	4.39136
Burke	38671	E. lutris	E. l. kenyoni	hand		NA		137.1	80.27	69.72	127.29	28.2	37.61	56.5	102.74	2.9	7.53	52.23	33.715	36.97	56.85	25.48	93.71	40.64	12.437	20.865	55.025	30.89	19.585	20.93	87.235	95.96	24	4.92071	4.3854	4.24449	4.84647	3.33932	3.62727	4.03424	4.6322	1.06471	2.0189	3.95566	3.51794	3.61011	4.04042	3.23789	4.5402
Burke	38672	E. lutris	E. l. kenyoni	hand		F		127.17	72.88	56.62	124.99	29.98	37.07	54.22	95.96	2.33	7.215	53.56	33.86	34.005	53.85	24.33	90.97	39.31	13.7517	20.09	48.85	29.32	20.475	18.83	85.35	87.42	24	4.84552	4.28881	4.03636	4.82823	3.40053	3.61281	3.99305	4.56393	0.845868	1.97616	3.9808	3.52223	3.52651	3.9862	3.19171	4.51053
Burke	38673	E. lutris	E. l. kenyoni	hand		F		121.22	75.75	59.09	121.885	28.56	36.6	55.65	91	2.845	7.59	56.435	31.35	32.265	55.16	22.92	85.54	37.72	12.8144	19.85	46.725	26.3	18.985	22.68	82.96	86.27	24	4.79761	4.32744	4.07906	4.80308	3.35201	3.60005	4.01908	4.51086	1.04556	2.02683	4.03309	3.44521	3.47398	4.01024	3.13201	4.44898
Burke	38674	E. lutris	E. l. kenyoni	hand		F		129.87	77.48	64.81	124.92	27.73	42.42	58.02	102.12	2.24	7.6	53.26	34.785	34.225	54.05	26.35	94.46	40.36	13.4956	20.31	50.96	28.655	19.71	19.745	85.17	94.68	24	4.86653	4.35002	4.17146	4.82767	3.32251	3.74762	4.06079	4.62615	0.806476	2.02815	3.97519	3.54919	3.53296	3.98991	3.27147	4.54818
Burke	38675	E. lutris	E. l. kenyoni	hand		F		121.15	74.37	62.33	123.635	25.49	37.67	57.69	98.76	2.305	7.79	54.15	34.645	33.795	55.54	23.85	90.11	36.99	13.6766	19.985	47.43	27.53	19.835	19.955	85.43	90.13	24	4.79703	4.30905	4.13244	4.81733	3.23829	3.62886	4.05508	4.59269	0.835081	2.05284	3.99176	3.54515	3.52031	4.0171	3.17178	4.50103
Burke	38678	E. lutris	E. l. kenyoni	hand		F		127.89	73.97	63.77	118.595	27.62	36.85	55.28	96.53	2.39	8.51	54.14	34.465	33.59	54.17	23.9	91.47	38.4	13.2819	19.875	50.025	28.34	20.09	20.835	83.33	88.49	24	4.85117	4.30366	4.15528	4.77571	3.31854	3.60686	4.01241	4.56985	0.871293	2.14124	3.99157	3.53994	3.51423	3.99213	3.17388	4.51601
Burke	38679	E. lutris	E. l. kenyoni	hand		NA		128.59	75.2	63.13	123.725	25.04	38.27	57.88	93.86	2.735	7.38	54.45	31.185	33.36	55.61	23.18	90.29	37.12	13.303	21.74	46.51	28.655	19.155	21.265	84.7	88.43	24	4.85663	4.32015	4.1452	4.81806	3.22047	3.64467	4.05837	4.5418	1.00613	1.99877	3.99728	3.43994	3.50736	4.01836	3.14329	4.50303
Burke	38680	E. lutris	E. l. kenyoni	hand		F		111.56	73.58	58.27	.	.	34.94	55.06	84.66	2.63	6.25	53.45	27.94	28.245	.	21.66	81.44	33.13	12.2127	16.41	41.45	23.245	16.785	18.515	74.945	80.97	21	4.71456	4.29837	4.06509	.	.	3.55363	4.00842	4.43864	0.966984	1.83258	3.97875	3.33006	3.34092	.	3.07547	4.39987
Burke	38681	E. lutris	E. l. kenyoni	hand		NA		128.96	76.98	61.56	126.665	30.26	38.31	55.07	.	2.71	7.32	51.125	34.09	32.82	53.12	24.25	96.61	39.72	13.0606	20.725	51.795	30.52	18.65	19.285	85.525	93.79	23	4.8595	4.34355	4.12001	4.84155	3.40983	3.64571	4.00861	.	0.996949	1.99061	3.93427	3.529	3.49104	3.97255	3.18842	4.57068
Burke	38683	E. lutris	E. l. kenyoni	hand		F		124.15	75.49	72.01	118.59	25.89	38.98	54.43	94.46	1.975	6.665	50.89	34.51	35.87	50.21	23.28	90.08	38.56	13.1221	18.99	49.785	27.225	20.295	19.445	81.48	89.91	24	4.82149	4.324	4.2768	4.77567	3.25386	3.66305	3.99692	4.54818	0.680568	1.89687	3.92967	3.54125	3.5799	3.91621	3.14759	4.5007
Burke	38684	E. lutris	E. l. kenyoni	hand		NA		130.19	75.25	70.56	125.77	29.26	39.53	57.57	100.26	2.275	8.845	52.55	34.485	34.545	54.96	24.3	91.61	40.48	12.8872	21.525	50.58	31.555	20.56	21.61	85.665	94.89	24	4.86899	4.32082	4.25646	4.83445	3.37622	3.67706	4.053	4.60777	0.82198	2.17985	3.96177	3.54052	3.54226	4.00661	3.19048	4.51754
Burke	38685	E. lutris	E. l. kenyoni	hand		F		129	76.82	65.97	120.865	28.05	36.81	54.78	95.94	2.295	8.415	55.33	35.38	35.24	54.8	22.69	91.59	38.56	13.1263	21.415	50.69	31.195	21.22	21.44	84.68	89.32	24	4.85981	4.34147	4.1892	4.79467	3.33399	3.60577	4.00333	4.56372	0.830733	2.13002	4.01332	3.56615	3.56218	4.00369	3.12192	4.51732
Burke	38686	E. lutris	E. l. kenyoni	hand				128.23	76.02	58.88	122.15	26.01	36.09	55.58	94.46	2.535	7.18	39.12	31.99	31.075	52.7	24.79	87.81	37.54	12.9677	19.955	45.995	28.305	16.585	19.67	81.05	89.03	24	4.85383	4.331	4.0755	4.80525	3.25848	3.58602	4.01782	4.54818	0.930194	1.9713	3.66663	3.46542	3.4364	3.96462	3.21044	4.47518
Burke	38687	E. lutris	E. l. kenyoni	hand		F		118.36	78.14	65.08	118.81	25.85	36.1	57.66	88.82	2.63	6.845	55.51	31.355	30.84	50.34	22.08	86.53	35.67	12.6984	17.48	43.365	25.485	18.865	21.335	80.355	86.09	24	4.77373	4.3585	4.17562	4.77753	3.25231	3.58629	4.05456	4.48661	0.966984	1.92352	4.01656	3.44537	3.42881	3.9188	3.09467	4.46049
Burke	38688	E. lutris	E. l. kenyoni	hand		NA		125.04	74.71	67.47	122.4	28.55	38.75	55.28	96.63	2.06	6.765	51.47	33.57	33.39	54.21	24.11	89.86	38.33	12.4077	20.075	49.665	30.68	20.085	20.66	82.845	90.89	24	4.82863	4.31361	4.21168	4.80729	3.35166	3.65713	4.01241	4.57089	0.722706	1.91176	3.941	3.51363	3.50826	3.99287	3.18263	4.49825
Burke	38694	E. lutris	E. l. kenyoni	hand		F		129.23	75.97	67.36	126.125	31.26	37.81	57.16	96.47	2.565	7.595	54.645	34.265	37.66	54.19	25.34	90.32	36.9	.	20.15	49.36	31.475	20.865	20.695	84.215	94.76	23	4.86159	4.33034	4.21005	4.83727	3.44234	3.63257	4.04585	4.56923	0.941958	2.02749	4.00086	3.53412	3.6286	3.9925	3.23238	4.50336
Burke	50155	E. lutris	E. l. kenyoni	hand		NA		123.64	77.68	58.62	123.93	31.14	34.95	56.96	97.64	2.295	7.325	47.42	33.54	33.8	55.3	24.62	88.44	37.07	12.8596	21.45	45.13	26.145	17.465	19.78	83.875	90.5936	24	4.81737	4.3526	4.07108	4.81972	3.43849	3.55392	4.04235	4.58129	0.830733	1.99129	3.85904	3.51274	3.52046	4.01277	3.20356	4.48232
Burke	50156	E. lutris	E. l. kenyoni	hand				123.8	79.41	67.48	121.5	28.27	38.38	56.37	95.2	2.705	8.665	40.225	31.35	31.445	55.05	24.83	93.18	39.46	13.4119	19.95	46.635	29.855	15.855	21.81	81.63	91.35	24	4.81867	4.37462	4.21183	4.79991	3.3418	3.64754	4.03194	4.55598	0.995102	2.15929	3.69449	3.44521	3.44824	4.00824	3.21205	4.53453
Burke	50157	E. lutris	E. l. kenyoni	hand		F		125.77	76.95	71.11	124.355	31.79	37.67	55.43	96.34	2.465	7.28	54.53	33.265	33.53	52.5	25.33	93.29	38.51	21.6002	20.905	48.225	30.62	18.87	21.395	83.875	92.44	24	4.83445	4.34316	4.26423	4.82314	3.45915	3.62886	4.01512	4.56788	0.902192	1.98513	3.99875	3.50451	3.51244	3.96081	3.23199	4.53571
Burke	50158	E. lutris	E. l. kenyoni	hand				133.22	78.06	65.95	128.69	30.93	38.94	58.14	99.73	2.705	7.73	37.2	34.885	33.075	57.29	24.51	92.08	40.69	21.3609	21.34	50.325	29.47	19.14	20.275	85.43	89.55	24	4.892	4.35748	4.1889	4.85741	3.43173	3.66202	4.06285	4.60247	0.995102	2.04511	3.61631	3.55206	3.49878	4.04813	3.19908	4.52266
Burke	50159	E. lutris	E. l. kenyoni	hand		NA		120.41	75.71	64.16	122.155	22.8	37.79	55.38	99.28	3.145	6.65	51.935	34.34	33.03	53.47	26.02	92.29	32	.	20	49.67	30.485	19.445	21.235	82.87	92.75	23	4.7909	4.32691	4.16138	4.80529	3.12676	3.63204	4.01422	4.59794	1.14581	1.89462	3.94999	3.53631	3.49742	3.97912	3.25887	4.52494
Burke	50160	E. lutris	E. l. kenyoni	hand				128.49	77.55	69.6	121.86	29.74	37.65	54.05	95	2.295	6.655	37.715	31.975	33.09	51.4	24.52	90.02	39.07	20.7171	20.04	43.93	27.88	16.31	20.455	81.67	87.48	24	4.85585	4.35092	4.24276	4.80287	3.39249	3.62833	3.98991	4.55388	0.830733	1.89537	3.63006	3.46495	3.49923	3.93964	3.19949	4.50003
Burke	50162	E. lutris	E. l. kenyoni	hand				137.17	77.96	65.4	127.98	25.19	42.12	56.62	98.46	2.625	8.18	41.535	33.8	35.455	55.4	26	91.76	40.09	21.2422	22.515	55.645	32.495	16.72	19.795	87.205	93.43	24	4.92122	4.3562	4.18052	4.85187	3.22645	3.74052	4.03636	4.58965	0.965081	2.10169	3.72654	3.52046	3.56826	4.01458	3.2581	4.51918
Burke	50163	E. lutris	E. l. kenyoni	hand				133.42	83.48	80.19	133.68	33.37	43.07	60.11	93.08	2.6	7.66	44.44	33.34	36.745	57.31	26.39	89.21	41.14	20.7415	21.85	53.89	32.09	15.19	20.975	90.355	96.96	24	4.8935	4.42461	4.3844	4.89545	3.50766	3.76283	4.09618	4.53346	0.955511	2.03601	3.79414	3.50676	3.604	4.04848	3.27299	4.49099
Burke	50164	E. lutris	E. l. kenyoni	hand				128.09	81.69	75.9	126	29.17	38.08	55.06	98.72	2.305	6.96	41.775	32.045	33.605	56.01	24.5	91.66	40.23	21.1835	20.72	49.2	29.635	18.505	21.98	85.18	91.88	24	4.85273	4.40293	4.32942	4.83628	3.37314	3.63969	4.00842	4.59229	0.835081	1.94018	3.7323	3.46714	3.51467	4.02553	3.19867	4.51809
Burke	50165	E. lutris	E. l. kenyoni	hand				129.05	81.99	69.12	119.02	29.58	40.1	57.01	91.71	2.92	6.715	42.255	30.835	31.295	53	24.12	87.77	39.17	21.5852	19.79	40.49	26.41	17.76	20.84	80.76	88.81	24	4.8602	4.4066	4.23584	4.77929	3.3871	3.69138	4.04323	4.51863	1.07158	1.90434	3.74372	3.42865	3.44346	3.97029	3.18304	4.47472
Burke	50166	E. lutris	E. l. kenyoni	hand		NA		138.98	79.87	62.9	119.38	28.72	38.09	56.64	97.66	2.34	6.535	52.855	33.445	34.04	56.32	26.23	91.33	38.89	21.5244	20.49	47.5863	28.2185	20.19	20.56	84.35	92.95	24	4.93433	4.3804	4.14155	4.78231	3.35759	3.63995	4.03672	4.58149	0.850151	1.87717	3.96755	3.5099	3.52754	4.03105	3.2669	4.51448
Burke	50169	E. lutris	E. l. kenyoni	hand				125.06	77.4	71.35	123.59	24.4	38.72	58.15	84.33	2.23	6.71	39.6	27.13	29.07	50.07	21.57	81.44	36.11	21.3715	20.2249	48.27	28.5	14.365	20.4092	81.8537	90.5936	24	4.82879	4.34899	4.2676	4.81697	3.19458	3.65636	4.06303	4.43474	0.802002	1.9036	3.67883	3.30064	3.36971	3.91342	3.0713	4.39987
Burke	50170	E. lutris	E. l. kenyoni	hand				128.4	81.06	76.55	127.94	22.59	39.75	57.22	99.23	3.24	8.335	42.05	32.35	34.775	55.35	24.32	92.64	38.18	20.8099	19.785	49.03	28.28	18.2	22.155	86.695	96.24	24	4.85515	4.39519	4.33794	4.85156	3.11751	3.68261	4.0469	4.59744	1.17557	2.12046	3.73886	3.47661	3.5489	4.01368	3.1913	4.52872
Burke	50171	E. lutris	E. l. kenyoni	hand				120.84	75.57	65.27	113.16	25.28	37.8	57.87	85.64	3.29	6.87	37.55	27.82	29	50.21	22.5	82.77	36.35	.	17.955	40.84	22.675	16.27	20.26	76.135	84.09	23	4.79447	4.32506	4.17853	4.7288	3.23001	3.63231	4.0582	4.45015	1.19089	1.92716	3.62567	3.32576	3.3673	3.91621	3.11352	4.41607
Burke	50172	E. lutris	E. l. kenyoni	hand				129.68	83.72	66.66	124.91	26.92	39.62	58.44	100.12	2.425	7.955	40.91	34.825	34.45	57.17	24.64	96.42	42.46	18.939	20.295	52.875	30.305	17.17	22.465	84.9	95.66	24	4.86507	4.42748	4.19961	4.82759	3.29287	3.67933	4.068	4.60637	0.885832	2.0738	3.71137	3.55034	3.53951	4.04603	3.20437	4.56871
Burke	50173	E. lutris	E. l. kenyoni	hand				123.14	79.67	66.84	116.93	24.78	38.76	56.18	89.59	2.83	6.5	42.07	29.325	31.1	52.02	22.95	85.72	38.84	20.805	18.65	41.56	22.03	15.785	17.97	79.515	84.43	24	4.81332	4.37789	4.2023	4.76158	3.21004	3.65739	4.02856	4.49524	1.04028	1.8718	3.73933	3.37844	3.43721	3.95163	3.13332	4.45109
Burke	50174	E. lutris	E. l. kenyoni	hand		NA		116.61	78.32	64.95	116.62	22.91	36.98	57.22	91.31	3.09	7.665	52.415	30.095	30.185	53.22	23.61	88.92	37.81	21.3378	17.8	48.765	28.1	17.77	20.91	79.735	90.9	24	4.75884	4.3608	4.17362	4.75892	3.13157	3.61038	4.0469	4.51426	1.12817	2.03666	3.95919	3.40436	3.40735	3.97443	3.16167	4.48774
Burke	60983	E. lutris	E. l. kenyoni	hand		F		140.53	80.08	64.55	130.38	38.05	36.46	57.16	99.57	2.665	8.315	53.53	36.445	33.82	55.55	24.89	93.96	39.39	20.488	20.285	49.755	29.915	21.565	20.2	88.82	90.5936	24	4.94542	4.38303	4.16744	4.87045	3.6389	3.59622	4.04585	4.60086	0.980204	2.11806	3.98024	3.5958	3.52105	4.01728	3.21447	4.54287
TAMU	5936	E. lutris	E. l. kenyoni	hand		F		121.38	74.21	57.98	116.115	27.72	31.52	53.49	83.93	2.545	7.21	48.945	27.215	29.965	54.46	21.85	81.2	33.56	13.0637	18.805	42.675	22.88	18.98	17.29	74.91	90	24	4.79893	4.3069	4.0601	4.75458	3.32215	3.45062	3.97949	4.42998	0.934131	1.97547	3.8907	3.30377	3.40003	3.99747	3.0842	4.39692
Burke	50167	E. lutris	E. l. kenyoni	hand		NA		124.45	78.24	67.74	126.435	24.22	38.78	55.48	96	2.13	7.7	56.445	32.57	36.105	54.92	25.42	94.32	39.55	20.6315	22.22	51.92	29.74	17.78	20.53	85.525	91.89	24	4.8239	4.35978	4.21568	4.83973	3.18718	3.6579	4.01602	4.56435	0.756122	2.04122	4.03327	3.48339	3.58643	4.00588	3.23554	4.54669
Smithsonian	A49492	E. lutris	E. l. lutris	hand		U		153.03	79.53	70.29	138.698	25.4	44.43	60.97	106.72	4.525	9.01	48.345	36.945	40.295	62.55	26.97	107.06	45.87	14.5873	24.78	57.465	35.125	16.675	22.64	95.245		24	5.03063	4.37613	4.25263	4.9323	3.23475	3.79391	4.11038	4.67021	1.50962	2.19834	3.87836	3.60943	3.69623	4.13597	3.29473	4.67339
Smithsonian	206458	E. lutris	E. l. lutris	hand		U		135.48	77.24	64.25	128.8	31.81	38.93	57.48	97.67	2.88	7.99	44.225	34.475	35.22	57.82	23.48	92.28	40.63	15.0642	22.475	53.3	31.38	14.875	21.385	88.595		24	4.90882	4.34692	4.16278	4.85826	3.45978	3.66177	4.05144	4.58159	1.05779	2.07819	3.78929	3.54023	3.56161	4.05733	3.15615	4.52483
Smithsonian	188365	E. lutris	E. l. lutris	hand		M		146.33	80.65	69.71	137.185	35.53	42.48	61.5	104.19	3.53	8.525	50.28	34.16	39.51	62.96	28.04	100.57	40.81	13.8625	20.885	55.135	32.315	18.465	21.14	97.74		24	4.98586	4.39012	4.24434	4.92133	3.57038	3.74903	4.11904	4.64622	1.2613	2.143	3.91761	3.53106	3.67655	4.1425	3.33363	4.61085
Smithsonian	A21329	E. lutris	E. l. lutris	hand		U		139.6	81.48	70.16	133.01	29.37	41.01	62.59	103	2.85	9.25	42.12	35.555	37.14	59.07	26.96	100.34	43.24	14.417	.	.	.	17.545	.	.		19	4.93878	4.40036	4.25078	4.89042	3.37997	3.71382	4.13661	4.63473	1.04732	2.22462	3.74052	3.57108	3.61469	4.07872	3.29435	4.60856
Smithsonian	A07383	E. lutris	E. l. lutris	hand		U		128.94	72.64	58.92	123.745	26.84	38.14	58.34	90.23	3.355	7.67	43.205	29.42	33.475	52.16	23.14	90.49	37.8	14.797	21.165	49.46	27.98	16.55	18.32	83.935		24	4.85935	4.28552	4.07618	4.81822	3.28989	3.64126	4.06629	4.50236	1.21045	2.03732	3.76596	3.38167	3.5108	3.95432	3.14156	4.50524
Smithsonian	188636	E. lutris	E. l. lutris	hand		F		135.82	76.73	62.41	129.56	31.13	40.48	58.08	101.06	3.085	8.055	44.38	34.78	36.12	59.05	25.29	94.91	37.41	14.4035	18.535	49.675	29.25	19.69	20.895	89.395		24	4.91133	4.34029	4.13373	4.86414	3.43817	3.70081	4.06182	4.61571	1.12655	2.08629	3.79279	3.54904	3.58685	4.07838	3.23041	4.55293
Smithsonian	A49492	E. lutris	E. l. lutris	hand		M		148.29	74.05	67.16	138.698	30.93	44.48	59.34	99.04	3.78	10.81	49.38	34.615	38.065	58.43	25.6	99.11	47.16	14.974	25.35	57.155	31.27	18.98	21.375	94.44		24	4.99917	4.30474	4.20708	4.9323	3.43173	3.79504	4.08328	4.59552	1.32972	2.38047	3.89955	3.54429	3.6393	4.06783	3.24259	4.59623
Smithsonian	A22067	E. lutris	E. l. lutris	hand		U		147.77	82.07	75.97	139.225	32.18	42.98	59.21	106	2.25	8.655	52.385	34.955	40.58	60.9	27.57	100.81	41.41	13.6525	24.08	54.43	35.84	17.145	21.535	92.955		24	4.99566	4.40757	4.33034	4.93609	3.47135	3.76073	4.08109	4.66344	0.81093	2.15814	3.95862	3.55406	3.70328	4.10923	3.31673	4.61324
Burke	34531	E. lutris	E. l. nereis	hand		NA		127.47	76.87	66.55	119.215	23.95	38.14	.	93.69	3.23	8.3	53.54	29.9	31.21	52.12	19.25	87.4	37.03	19.969	20.15	44.07	28.175	17.755	21.53	83.48	91.89	23	4.84788	4.34212	4.19795	4.78093	3.17597	3.64126	.	4.53999	1.17248	2.11626	3.98043	3.39786	3.44074	3.95355	2.95751	4.4705
Burke	34532	E. lutris	E. l. nereis	hand		NA		137.28	76.27	61.23	126.27	29.5	38.65	57.43	99.18	2.61	8.005	51.465	31.39	36.76	56.75	24.36	98.08	39	21.035	20.395	50.705	30.92	19.005	19.35	87.41	94.95	24	4.92202	4.33428	4.11464	4.83842	3.38439	3.65455	4.05057	4.59694	0.95935	2.08007	3.9409	3.44649	3.60441	4.03866	3.19294	4.58578
Burke	34534	E. lutris	E. l. nereis	hand		NA		135.47	75.33	71.78	127.935	29.67	42.53	58.38	101.32	2.695	9.32	56.68	33.08	36.49	54.56	26.89	97.38	40.13	19.4317	22.45	56.785	33.975	22.865	20.7	90.195	97.17	24	4.90875	4.32188	4.27361	4.85152	3.39014	3.75021	4.06697	4.61828	0.991398	2.23216	4.03742	3.49893	3.59704	3.9993	3.29175	4.57862
Burke	34537	E. lutris	E. l. nereis	hand	0.638974	M		116.05	70.7	66.25	109.8	20.09	31.79	53.75	81.24	2.495	6.19	49.4	26.16	26.6	47.94	21.41	71.13	33.71	22.4199	18.31	36.965	25.265	18.585	16.34	72.94	91.689	24	4.75402	4.25845	4.19344	4.69866	3.00022	3.45915	3.98434	4.39741	0.914289	1.82294	3.89995	3.26423	3.28091	3.86995	3.06386	4.26451
Burke	34540	E. lutris	E. l. nereis	hand		NA		123.82	73.84	59.52	121.99	24.86	37	55.7	93.9	2.225	6.56	48.225	31.97	33.39	53.56	24.66	86.86	36.2	20.2667	21.5	48.435	30.165	17.22	18.675	82.14	90.22	24	4.81883	4.3019	4.08631	4.80394	3.21326	3.61092	4.01998	4.54223	0.799757	1.88099	3.87588	3.4648	3.50826	3.9808	3.20518	4.4643
Burke	34541	E. lutris	E. l. nereis	hand	1.08731	F		126.96	77.78	70.55	116.525	25.73	33.55	54.52	97.03	2.4	6.39	51.57	32.37	33.875	55.71	23.82	91.72	36.69	20.1856	20.185	45.11	26.81	19.09	18.005	84.015	91.69	24	4.84387	4.35388	4.25632	4.75811	3.24766	3.51304	3.99857	4.57502	0.875469	1.85473	3.94294	3.47723	3.52268	4.02016	3.17053	4.51874
Burke	34543	E. lutris	E. l. nereis	hand	1.04805	M		129.82	81.63	66.83	127.405	26.55	41.94	58.65	104.2	3.28	8.665	53.785	32.775	36.645	57.43	28.86	96.68	41.78	19.2018	22.955	54.175	34.005	17.31	19.145	90.43	91.69	24	4.86615	4.4022	4.20215	4.84737	3.27903	3.73624	4.07159	4.64631	1.18784	2.15929	3.98499	3.48967	3.60128	4.05057	3.36246	4.57141
Burke	34545	E. lutris	E. l. nereis	hand	0.936468	F		124.9	77.15	64.6	117.58	24.07	33.1	51.28	94.07	2.295	8.3	50.245	32.95	35.02	52.04	22.31	88.08	36.69	19.4846	20.97	46.88	26.8	18.56	16.74	82.5	91.69	24	4.82751	4.34575	4.16821	4.76712	3.18097	3.49953	3.9373	4.54404	0.830733	2.11626	3.91691	3.49499	3.55592	3.95201	3.10504	4.47825
Burke	34546	E. lutris	E. l. nereis	hand		NA		133.1	75.78	69.53	125.035	28.56	40.05	56.14	98.49	2.58	8.855	53.94	32.02	34.925	55.15	25.4	92.58	41.39	18.865	21.42	51.02	30.2	20.53	19.58	87.625	92.24	24	4.8911	4.32783	4.24176	4.82859	3.35201	3.69013	4.02785	4.58996	0.947789	2.18098	3.98787	3.46636	3.5532	4.01006	3.23475	4.52807
Burke	34547	E. lutris	E. l. nereis	hand		NA		129.45	83.02	66.88	127	23.55	39.76	56.17	98.81	3.865	8.185	56.925	29.825	35.925	54.02	25.33	97.63	38.79	21.1168	22.44	49.235	31.955	20.475	19.395	86.4	97.59	24	4.86329	4.41908	4.2029	4.84419	3.15913	3.68286	4.02838	4.5932	1.35196	2.1023	4.04173	3.39535	3.58143	3.98935	3.23199	4.58118
Burke	34548	E. lutris	E. l. nereis	hand		NA		123.31	76.26	68.75	117.815	24.09	37.35	56.02	91.04	2.82	8.39	52.64	28.965	32.615	50.57	24.3	88.77	37.49	21.5195	20.02	49.18	28.8942	18.4	18.7142	82.275	91.69	24	4.8147	4.33415	4.23048	4.76912	3.1818	3.62033	4.02571	4.5113	1.03674	2.12704	3.96348	3.36609	3.48477	3.92336	3.19048	4.48605
Burke	34549	E. lutris	E. l. nereis	hand	0.847916	NA		114.93	68.31	62.53	106.575	21	34.2	52.84	91.67	2.465	6.775	46.565	31.625	28.95	48	24.47	82.14	35.42	21.5441	18.995	37.715	24.035	19.675	16.93	77.2	91.69	24	4.74432	4.22406	4.13565	4.66885	3.04452	3.53223	3.96727	4.5182	0.902192	1.91324	3.84085	3.45395	3.36557	3.8712	3.19745	4.40843
Burke	34552	E. lutris	E. l. nereis	hand		NA		126.08	75.51	69.11	126.005	25.49	37.63	56.84	97.91	2.1	7.03	51.455	32.07	32.935	53.94	24.66	91.54	36.5	21.4054	21.57	52.345	33	18.295	18.78	84.7	91.16	24	4.83692	4.32427	4.2357	4.83632	3.23829	3.6278	4.04024	4.58405	0.741937	1.95019	3.94071	3.46792	3.49454	3.98787	3.20518	4.51678
Burke	34554	E. lutris	E. l. nereis	hand	0.94971	F		119.45	74.08	57.63	115.425	21.44	36.29	52.41	92.06	3.37	8.56	48.24	30.505	31.97	53.08	22.66	88.1	37.61	20.7642	18.075	51.535	28.645	18.21	21.045	79.78	91.69	24	4.7829	4.30515	4.05404	4.74862	3.06526	3.59154	3.9591	4.52244	1.21491	2.1471	3.87619	3.41789	3.4648	3.9718	3.1206	4.47847
Burke	34555	E. lutris	E. l. nereis	hand	1.09636	M		124	73.9	61.46	120.18	26.03	37.65	56.41	98.22	2.15	7.615	52.22	32.835	34.425	54.89	26.22	91.47	39.66	.	20.515	51.625	30.285	20.055	19.625	85.625	91.69	23	4.82028	4.30271	4.11839	4.78899	3.25925	3.62833	4.03265	4.58721	0.765468	2.03012	3.95547	3.4915	3.53878	4.00533	3.26652	4.51601
Burke	34556	E. lutris	E. l. nereis	hand		NA		135.56	78.2	63.23	133.07	28.44	40.36	57.92	102.85	2.465	7.605	55.64	32.85	38.945	58.03	25.8	97.02	40.97	20.8535	22.685	54.285	33.58	19.84	21	91.13	98.16	24	4.90941	4.35927	4.14678	4.89088	3.3478	3.69784	4.05906	4.63327	0.902192	2.02881	4.0189	3.49195	3.66215	4.06096	3.25037	4.57492
Burke	34557	E. lutris	E. l. nereis	hand		M		110.28	73.39	62.03	101.99	18.39	35.84	54.33	79.78	3.02	6.635	46.405	23.955	28.455	43.37	21.34	77.4	32.32	17.8468	18.535	35.685	21.38	16.85	15.695	71.77	74.42	24	4.70302	4.29579	4.12762	4.62487	2.91181	3.57906	3.99508	4.37927	1.10526	1.89236	3.83741	3.17618	3.34832	3.76977	3.06058	4.34899
Burke	34558	E. lutris	E. l. nereis	hand	0.536479	M		114.42	75.53	54.92	102.83	19.44	30.28	55.69	80.44	3.56	7.125	40.935	24.23	24.035	44.5	20.83	77.2	33.35	19.8383	16.69	33.16	22.555	16.845	17.7	70.43	91.69	24	4.73988	4.32453	4.00588	4.63308	2.96733	3.41049	4.0198	4.38751	1.26976	1.96361	3.71199	3.18759	3.17951	3.79549	3.03639	4.3464
Burke	34559	E. lutris	E. l. nereis	hand		M		138.19	82.83	73.3	128.255	39.11	38.44	58.02	96.85	2.92	9.41	56.79	31.84	33.42	56.85	24.72	98.97	37.64	21.6386	21.165	54.35	29.775	19.235	21.88	85.165	91.69	24	4.92863	4.41679	4.29456	4.85402	3.66638	3.6491	4.06079	4.57316	1.07158	2.24177	4.03936	3.46072	3.50915	4.04042	3.20761	4.59482
Burke	34562	E. lutris	E. l. nereis	hand		NA		121.58	73.37	64.11	119.12	26.11	34.92	53.27	94.21	2.45	8.035	48.84	31.05	31.435	51.88	24.67	91.12	34.68	20.8545	20.485	46.815	30.74	19.94	19.265	81.99	89.09	24	4.80057	4.29552	4.1606	4.78013	3.26232	3.55306	3.97537	4.54553	0.896088	2.08381	3.88855	3.4356	3.44792	3.94893	3.20559	4.51218
Burke	20171	L. canadensis	L. canadensis	mouth		F		115.69	55.8	63.59	118.15	25.79	27.24	38.56	76.53	1.675	6.08	48.635	30.34	31.155	54.59	13.06	68.59	25.93	20.245	17.23	35.945	27.93	16.205	16.56	76.63	66.8	24	4.75091	4.02177	4.15246	4.77196	3.24999	3.30469	3.65222	4.33768	0.515813	1.805	3.88434	3.41247	3.43897	3.99985	2.56955	4.22815
Burke	20172	L. canadensis	L. canadensis	mouth				113.86	57.04	57.09	117.65	31.94	28.68	38.35	75.51	1.215	5.055	37.73	28.465	29.295	52.28	14.73	66.86	24.68	30.3765	16.68	30.54	24.835	13.83	15.975	72.28	65.1	24	4.73497	4.04375	4.04463	4.76771	3.46386	3.3562	3.64675	4.32427	0.194744	1.62038	3.63046	3.34868	3.37742	3.95661	2.68989	4.2026
Burke	21177	L. canadensis	L. canadensis	mouth				106.12	54.29	52.3	106.34	30.47	25.51	35.75	67.84	1.85	5.18	36.86	24.835	28.415	46.68	14.56	58.77	22.3	21.6449	16.42	30.295	24.995	13.65	13.96	66.54	61.85	24	4.66457	3.99434	3.957	4.66664	3.41674	3.23907	3.57655	4.21715	0.615186	1.64481	3.60713	3.21225	3.34692	3.84332	2.67828	4.07363
Burke	32159	L. canadensis	L. canadensis	mouth				113.03	54.57	55.77	112.81	33.61	25.79	35.7	72.22	1.965	4.845	37.325	26.875	30.215	50.75	14.05	64.05	24.47	21.4318	15.425	30.07	24.035	12.76	13.53	69.83	65.12	24	4.72765	3.99948	4.02124	4.7257	3.51482	3.24999	3.57515	4.27972	0.675492	1.57795	3.61966	3.2912	3.40834	3.92691	2.64262	4.15966
Burke	32160	L. canadensis	L. canadensis	mouth				119.81	58.25	56.62	120.11	26.21	30.09	39.03	76.28	2.17	6.12	39.34	29.12	31.56	54.13	15.1	69.65	27.99	21.3373	18.515	33.69	27.415	14.98	14.69	76.88	70.69	24	4.78591	4.06474	4.03636	4.78841	3.26614	3.40419	3.66433	4.33441	0.774727	1.81156	3.67224	3.37143	3.45189	3.99139	2.71469	4.24348
Burke	32161	L. canadensis	L. canadensis	mouth				111.73	55.2	57.09	113.51	25.83	26.27	36.4	70.31	2.58	5.32	36.81	24.235	28.5	49	16.15	63.71	25.31	20.6221	16.205	32.995	26.305	13.97	15.44	69.895	67.73	24	4.71609	4.01096	4.04463	4.73189	3.25154	3.26843	3.59457	4.25291	0.947789	1.67147	3.60577	3.1878	3.3499	3.89182	2.78192	4.15434
Burke	32162	L. canadensis	L. canadensis	mouth				109.91	54.71	56.66	113.69	26.45	26.21	34.49	72.82	1.67	6.625	45.455	28.275	29.435	52.27	14.18	66.46	24.96	30.3765	16.625	31.865	26.71	16.08	14.895	71.37	66.85	24	4.69966	4.00205	4.03707	4.73348	3.27526	3.26614	3.54067	4.28799	0.512824	1.89085	3.81672	3.34198	3.38218	3.95642	2.65183	4.1966
Burke	32163	L. canadensis	L. canadensis	mouth				119.69	57	54.6	120.46	35.15	30.57	37.78	77.26	1.38	5.68	37.275	30.175	30.915	51.94	15.77	69.81	26.78	21.8073	17.52	33.165	26.81	16.055	16.325	76.715	67.5	24	4.78491	4.04305	4.00003	4.79132	3.55962	3.42002	3.63178	4.34718	0.322083	1.73695	3.61832	3.40701	3.43124	3.95009	2.75811	4.24578
Burke	32164	L. canadensis	L. canadensis	mouth				111.1	57.84	55.2	108.17	24.61	24.79	37.23	71.71	2.79	5.995	37.315	25.78	29.045	45.81	14.11	65.4	23.25	.	16.1121	32.1266	25.8032	15.515	14.735	69.51	67.18	23	4.71043	4.05768	4.01096	4.6837	3.20315	3.21044	3.61711	4.27263	1.02604	1.79093	3.6194	3.2496	3.36885	3.8245	2.64688	4.18052
Burke	32166	L. canadensis	L. canadensis	mouth				115.37	59.77	54.87	118.29	34.49	28.47	37.81	75.82	1.76	5.835	36.81	26.69	29.89	55.36	15.1	70.39	23.76	20.7292	16.675	32.945	26.53	14.535	15.445	74.5	71.05	24	4.74814	4.0905	4.00497	4.77314	3.54067	3.34885	3.63257	4.32836	0.565314	1.76387	3.60577	3.28429	3.39752	4.01386	2.71469	4.25405
Burke	32167	L. canadensis	L. canadensis	mouth				114.53	56.23	54.73	115.18	32	28.48	36.69	74.66	2.415	5.995	39.91	26.255	30.06	49.27	14.37	67.78	25.59	22.655	17.065	32.5	24.52	12.255	16.525	70.825	68.57	24	4.74084	4.02945	4.00241	4.7465	3.46574	3.3492	3.6025	4.31294	0.881699	1.79093	3.68663	3.26786	3.4032	3.89732	2.66514	4.21627
Burke	32168	L. canadensis	L. canadensis	mouth				111.62	54.68	55.63	111.74	26.89	28.38	37.61	74.33	2.06	6.435	44.23	29.085	29.345	52.08	14.23	67.02	25.76	22.0868	15.12	31.8	25.2	15.53	14.945	72.48	67.62	24	4.7151	4.0015	4.01872	4.71617	3.29175	3.34568	3.62727	4.30851	0.722706	1.86175	3.7894	3.37022	3.37912	3.95278	2.65535	4.20499
Burke	32170	L. canadensis	L. canadensis	mouth				119.44	56.97	57.93	118.58	31.19	28.21	39.44	77.11	1.935	6.255	40.3	27.58	31.6	53.27	15.74	68.14	27.16	21.4441	17.97	33.96	28.71	10.77	15.295	76.23	70.05	24	4.78281	4.04252	4.05924	4.77559	3.4401	3.33968	3.67478	4.34523	0.660107	1.83338	3.69635	3.31709	3.45316	3.97537	2.75621	4.22156
Burke	32172		L. canadensis	mouth		F		113.04	57.03	54.38	114.28	26.84	28.08	36.46	72.58	1.63	6.15	36.31	26.31	30.505	50.18	14.7	69.35	27.73	22.1455	17.505	30.465	26.28	14.065	14.32	71.69	67.26	24	4.72774	4.04358	3.996	4.73865	3.28989	3.33506	3.59622	4.28469	0.48858	1.81645	3.59209	3.26995	3.41789	3.91562	2.68785	4.23917
Burke	32173	L. canadensis	L. canadensis	mouth				117.85	58.21	52.95	117.47	34.11	28.18	38.54	77.26	1.67	5.95	39.785	27.735	31.225	54.43	15.02	65.74	24.9	25.1402	16.555	32.645	25.84	14.705	16.155	74.825	70	24	4.76941	4.06406	3.96935	4.76618	3.52959	3.33861	3.6517	4.34718	0.512824	1.78339	3.68349	3.3227	3.44122	3.99692	2.70938	4.18571
Burke	32175	L. canadensis	L. canadensis	mouth				114.05	57.87	58.86	114.72	27.79	27.93	37.16	74.69	1.725	5.065	37.145	27.83	29.185	50.31	15.25	68.05	25.12	21.1816	16.26	32.135	25.86	14.23	14.9005	72.3249	66.21	24	4.73664	4.0582	4.07516	4.74249	3.32468	3.3297	3.61523	4.31335	0.545227	1.62235	3.61483	3.32611	3.37365	3.9182	2.72458	4.22024
Burke	32176	L. canadensis	L. canadensis	mouth				113.68	54.24	52.55	116.21	27.81	26.37	35.16	71.13	1.76	5.26	45.07	27.37	30.115	51.97	13.11	63.25	24.13	20.7319	15.555	31.75	25.5	16.275	13.59	72.495	62.58	24	4.73339	3.99342	3.96177	4.7554	3.3254	3.27223	3.55991	4.26451	0.565314	1.66013	3.80822	3.30945	3.40502	3.95067	2.57338	4.1471
Burke	32177	L. canadensis	L. canadensis	mouth				110.58	57.11	52.91	107.83	26.04	27.38	38.11	72.21	1.51	5.465	35.77	26.63	28.015	46.87	14.56	62.64	21.87	20.0237	16.39	32.175	26.03	13.9	16.555	70.27	63.14	24	4.70574	4.04498	3.96859	4.68056	3.25963	3.30981	3.64048	4.27958	0.41211	1.69836	3.57711	3.28204	3.33274	3.84738	2.67828	4.1374
Burke	32180	L. canadensis	L. canadensis	mouth				118.73	60.41	52.11	118.33	31.71	29.71	39.38	78.16	1.875	7.95	38.24	28.88	31.49	53.24	15.25	72.84	26.01	21.1998	16.935	32.38	26.925	15.625	14.95	73.725	66.21	24	4.77685	4.10115	3.95336	4.77348	3.45663	3.39148	3.67326	4.35876	0.628609	2.07317	3.64388	3.36315	3.44967	3.97481	2.72458	4.28827
Burke	32182	L. canadensis	L. canadensis	mouth				115.72	57.04	56.04	116.73	28.96	27.75	38.24	77.67	1.74	5.475	37.41	28.63	30.22	50.34	14.57	70.21	24.93	21.6979	17.205	33.02	26.845	13.82	15.605	72.83	69.95	24	4.75117	4.04375	4.02607	4.75986	3.36592	3.32324	3.64388	4.35247	0.553885	1.70019	3.62194	3.35446	3.4085	3.9188	2.67896	4.25149
Burke	32183	L. canadensis	L. canadensis	mouth				112.71	53.65	57.68	112.81	30.34	25.27	36.22	67.73	1.665	5.565	37.67	23.635	30.815	49.56	13.95	61.92	23.7	20.2894	15.48	31.135	24.225	15.495	14.955	72.12	62.97	24	4.72482	3.98248	4.05491	4.7257	3.41247	3.22962	3.58961	4.21553	0.509825	1.7165	3.62886	3.16273	3.428	3.90318	2.63548	4.12584
Burke	32184	L. canadensis	L. canadensis	mouth				109.5	56.31	53.04	111.78	27.63	25.9	36.96	71.25	1.91	5.865	35.29	26.88	27.71	47.28	14.4	63.6	23.88	.	14.865	31.07	25.39	14.895	14.855	70.115	66.05	23	4.69592	4.03087	3.97105	4.71653	3.3189	3.25424	3.60984	4.26619	0.647103	1.769	3.5636	3.29138	3.32179	3.85609	2.66723	4.15261
Burke	32186	L. canadensis	L. canadensis	mouth				110.17	53.77	53.37	110.68	31.39	26.59	36.53	73.21	1.6	5.89	37.025	25.915	30.04	53.7	14.27	63.61	22.93	21.7911	15.79	30.065	23.62	14.36	15.375	71.185	66.47	24	4.70202	3.98472	3.97725	4.70664	3.44649	3.28054	3.59813	4.29333	0.470004	1.77326	3.61159	3.25482	3.40253	3.98341	2.65816	4.15277
Burke	32188	L. canadensis	L. canadensis	mouth				114.16	57.11	53.73	113.04	26.19	27.5	36.63	75.12	1.665	5.655	38.73	27.48	30.915	51.86	14.3	65.79	24.26	21.1679	16.82	32.01	26.17	15.845	15.57	72.865	69.27	24	4.7376	4.04498	3.98397	4.72774	3.26538	3.31419	3.60087	4.31909	0.509825	1.73254	3.65661	3.31346	3.43124	3.94855	2.66026	4.18647
Burke	32190	L. canadensis	L. canadensis	mouth				116.01	57.76	57.004	117.24	28.55	28.2	37.97	74.51	1.595	5.905	47.715	26.735	30.91	55.73	14.78	65.7	24.1	18.1384	16.48	30.355	26.005	15.61	15.29	74.055	66.51	24	4.75368	4.0563	4.04312	4.76422	3.35166	3.33932	3.6368	4.31093	0.466874	1.7758	3.86525	3.28597	3.43108	4.02052	2.69327	4.1851
Burke	32197	L. canadensis	L. canadensis	mouth				120.06	59.72	54.06	119.71	30.62	28.55	37.64	75.69	1.565	6.35	41.705	27.725	31.635	51.97	15.22	69.88	26.64	.	17.26	33.315	26.565	13.61	15.345	76.91	67.27	23	4.78799	4.08967	3.99009	4.78507	3.42165	3.35166	3.62807	4.32665	0.447886	1.84845	3.73062	3.32233	3.45426	3.95067	2.72261	4.24678
Burke	32198	L. canadensis	L. canadensis	mouth				111.57	57.9	50.85	113.06	29.9	27.04	36.94	75.84	1.36	5.7	47.185	27.705	30.955	51.42	14.14	68.47	22.97	22.7238	16.205	33.195	26.275	14.675	15.65	73.255	67.69	24	4.71465	4.05872	3.92888	4.72792	3.39786	3.29732	3.60929	4.32863	0.307485	1.74047	3.85408	3.32161	3.43253	3.94003	2.64901	4.2264
Burke	32203	L. canadensis	L. canadensis	mouth				112.58	54.78	52.84	112.16	24.57	27.02	37.84	73.07	1.42	5.615	38.75	27.855	29.49	48.88	15.05	66.2	25.08	19.7927	16.61	30.64	23.935	16.09	16.25	71.15	65.11	24	4.72366	4.00333	3.96727	4.71993	3.20153	3.29658	3.63337	4.29142	0.350657	1.72544	3.65713	3.32701	3.38405	3.88937	2.71138	4.19268
Burke	32204	L. canadensis	L. canadensis	mouth				119.48	57.68	54.48	119.74	26.14	29.98	39.4	80.9	1.455	8.17	42.71	29.455	31.13	54.62	16.13	62.69	27.07	14.4886	18.435	33.885	25.46	14.935	15.02	74.52	66.21	24	4.78315	4.05491	3.99783	4.78532	3.26347	3.40053	3.67377	4.39321	0.375006	2.10047	3.75443	3.38286	3.43817	4.0004	2.78068	4.1382
Burke	32205	L. canadensis	L. canadensis	mouth				111.15	56.79	55.73	111.14	25.08	27.28	38.57	74.94	2.355	5.545	39.23	27.235	27.755	49.57	14.24	66.89	23.73	15.0426	16.305	31.75	24.78	14	13.88	69.7	64.64	24	4.71088	4.03936	4.02052	4.71079	3.22207	3.30615	3.65247	4.31669	0.856541	1.7129	3.66944	3.3045	3.32342	3.90339	2.65605	4.20305
Burke	32210	L. canadensis	L. canadensis	mouth				114.15	57.46	55.76	116.78	27.75	27.37	36.94	78.91	1.965	5.795	40.43	28.575	31.755	50.2	15.14	68.03	24.25	13.0069	17.7	31.77	24.36	14.59	16.47	73.325	68.14	24	4.73751	4.05109	4.02106	4.76029	3.32324	3.30945	3.60929	4.36831	0.675492	1.757	3.69957	3.35253	3.45805	3.91602	2.71734	4.21995
Burke	32226	L. canadensis	L. canadensis	mouth				109.7	53.95	57.66	107.04	26.16	25.51	34.7	68.84	1.82	5.75	33.78	24.55	26.895	48.32	13.3	63.11	24.05	.	14.02	29.07	24.305	13.625	14.865	68.23	62.44	23	4.69775	3.98806	4.05456	4.6732	3.26423	3.23907	3.54674	4.23178	0.598837	1.7492	3.51987	3.20071	3.29194	3.87785	2.58776	4.14488
Burke	32230	L. canadensis	L. canadensis	mouth				115.78	56.61	57.47	116.37	29.14	27.98	38.7	77.26	1.885	6.05	39.635	28.29	31.1	51.56	14.94	68.39	24.71	14.8708	17.545	33.035	25.455	14.51	16.245	75.255	68.7	24	4.75169	4.03619	4.05126	4.75677	3.37211	3.33149	3.65584	4.34718	0.633928	1.80006	3.67971	3.34251	3.43721	3.94275	2.70404	4.22523
Burke	32237	L. canadensis	L. canadensis	mouth				109.37	56.75	61.13	108.46	23.34	27.2	36.16	72.67	2.3	5.23	35.27	24.9	27.68	47.93	15.06	65.62	34.38	13.4874	15	28.955	21.515	14.465	15.49	69.045	66.05	24	4.69474	4.03866	4.113	4.68638	3.15017	3.30322	3.58795	4.28593	0.832909	1.65441	3.56303	3.21487	3.32071	3.86974	2.71204	4.18388
Burke	32606	L. canadensis	L. canadensis	mouth				118.83	54.34	63.34	119.38	33.69	28.83	39.8	74.65	2.06	5.825	49.335	28.08	33.26	55.02	14.84	68.67	25.83	13.8582	18.425	34.42	28.725	16.1	14.73	78.54	67.32	24	4.77769	3.99526	4.14852	4.78231	3.5172	3.36142	3.68387	4.31281	0.722706	1.76216	3.89863	3.33506	3.50436	4.0077	2.69733	4.22931
Burke	34260	L. canadensis	L. canadensis	mouth				114.66	54.6	53.13	114.17	27.48	27.88	37.64	72.22	2.43	5.855	37.64	27.02	29.925	50.43	14.5	66.37	25.75	15.9465	17.39	33.775	27.72	13.205	14.82	71.665	63.79	24	4.74197	4.00003	3.97274	4.73769	3.31346	3.32791	3.62807	4.27972	0.887891	1.7673	3.62807	3.29658	3.39869	3.92059	2.67415	4.19525
Burke	41398	L. canadensis	L. canadensis	mouth		M		103.6	57.62	56.52	103.99	27.63	25.95	37.15	69.96	1.845	5.11	44.265	25.26	26.33	48.84	14.35	61.47	23.18	14.8196	14.155	29.18	23.125	13.19	14.625	65.625	61.03	24	4.64054	4.05387	4.03459	4.64429	3.3189	3.25617	3.61496	4.24792	0.612479	1.6312	3.79019	3.22922	3.27071	3.88855	2.66375	4.11855
Burke	41399	L. canadensis	L. canadensis	mouth				108.92	56.1	49.2	111.405	25.87	24.93	36.24	68.67	3.14	5.54	37.485	24.3	28.785	48.8	15.02	61.31	23.16	.	16.86	30.53	26.16	15.31	14.28	68.56	64.46	23	4.69061	4.02714	3.89589	4.71317	3.25308	3.21607	3.59016	4.22931	1.14422	1.71199	3.62394	3.19048	3.35985	3.88773	2.70938	4.11594
Burke	61294	L. canadensis	L. canadensis	mouth				108.85	53.11	52.32	110.91	26.87	25.15	34.22	68.62	1.535	6.02	43.62	25.195	27.135	51.96	14.74	63.89	23.84	14.3993	15.205	29.695	22.325	12.565	13.4	68.01	59.34	24	4.68997	3.97237	3.95738	4.70872	3.29101	3.22486	3.53281	4.22858	0.42853	1.79509	3.77552	3.22665	3.30082	3.95047	2.69056	4.15716
TAMU	2142	L. canadensis	L. canadensis	mouth		NA		107.79	52.75	48.83	107.515	30.54	26.34	39.6	.	1.36	4.59	40.5	26.16	28.99	53.69	13.27	64.45	23.53	.	15.92	33.29	22.45	15.38	12.64	68.905	51.59	22	4.68018	3.96556	3.88834	4.67763	3.41904	3.27109	3.67883	.	0.307485	1.52388	3.7013	3.26423	3.36695	3.98323	2.58551	4.16589
TAMU	4212	L. canadensis	L. canadensis	mouth		NA		100.89	51.14	48.93	99.26	20.98	24.57	34.68	68.28	1.59	5.925	41.43	24.595	26.35	49.41	13.91	63.47	24.94	.	15.375	30.215	21.835	14.075	13.28	63.615	66.21	23	4.61403	3.93457	3.89039	4.59774	3.04357	3.20153	3.54616	4.22362	0.463734	1.77918	3.72401	3.20254	3.27147	3.90015	2.63261	4.15057
Burke	20173	L. canadensis	L. canadensis	mouth		F		105.48	54.1	54.26	106.845	27.14	26.52	36.39	69.27	1.415	5.46	42.635	27.08	27.025	49.76	13.88	63.38	24.45	20.761	15.075	30.73	25.085	14.325	14.375	68.78	63.56	24	4.65852	3.99083	3.99379	4.67138	3.30101	3.2779	3.59429	4.23801	0.34713	1.69745	3.75268	3.2988	3.29676	3.90721	2.63045	4.14915
AMNH	30191	P. brasiliensis	P. brasiliensis	mouth		F		149.8	71.4	64.16	146.915	26.29	32.95	50.17	91.3	2.19	10.85	54.63	33.675	38.505	70.16	15.56	79.21	18.67	.	20.375	38.105	30.78	17.5	17.025	96.89		23	5.0093	4.2683	4.16138	4.98985	3.26919	3.49499	3.91542	4.51415	0.783902	2.38417	4.00058	3.51676	3.65079	4.25078	2.7447	4.3721
AMNH	777354	P. brasiliensis	P. brasiliensis	mouth		U		155.2	71.93	67.17	157.58	31.67	33.07	51.6	101.22	2.65	10.69	59.55	37.59	44.48	72.67	15.94	84.96	18.02	15.943	24.615	43.65	38.71	18.855	18.015	107.095		24	5.04471	4.27569	4.20723	5.05993	3.45537	3.49863	3.94352	4.6173	0.97456	2.36931	4.08682	3.62674	3.79504	4.28593	2.76883	4.44218
AMNH	937320	P. brasiliensis	P. brasiliensis	mouth		M		166.21	75.81	71.35	164.585	30.57	36.61	53.41	102.15	3.41	10.835	64.395	39.3	45.13	78.31	17.79	82.04	20.26	14.0018	24.34	42.66	37.64	18.285	17.97	110.52		24	5.11325	4.32823	4.2676	5.10343	3.42002	3.60032	3.978	4.62644	1.22671	2.38278	4.16504	3.67122	3.80955	4.36068	2.87864	4.40721
AMNH	30190	P. brasiliensis	P. brasiliensis	mouth		M		149.52	67.82	66.49	151.93	25.89	35.1	50.02	95.07	2.875	8.8	58.96	35.895	39.88	72.83	15.23	80.27	17.78	.	22.365	39.885	31.42	19.65	17.305	100.875		23	5.00743	4.21686	4.19705	5.02342	3.25386	3.5582	3.91242	4.55461	1.05605	2.17475	4.07686	3.5806	3.68587	4.28813	2.72327	4.3854
AMNH	74431	P. brasiliensis	P. brasiliensis	mouth		F		148.26	72.35	58.72	149.99	26.77	34	49.51	96.34	2.415	11.125	58.49	37.685	42.075	71.91	16.11	78.41	17.24	14.8603	22.385	40.13	33.86	19.075	17.795	101.42		24	4.99897	4.28152	4.07278	5.01057	3.28728	3.52636	3.90217	4.56788	0.881699	2.40919	4.06886	3.62926	3.73945	4.27542	2.77944	4.36195
AMNH	98594	P. brasiliensis	P. brasiliensis	mouth		M		149.89	72.91	59.97	148.995	22.78	34.73	48.12	96.52	2.325	12.115	55.325	36.89	38.21	73.99	15.53	80.03	16.8	15.0788	21.385	38.54	32.13	20.41	17.18	99.455		24	5.0099	4.28923	4.09384	5.00391	3.12588	3.5476	3.8737	4.56975	0.84372	2.49444	4.01322	3.60794	3.6431	4.30393	2.74277	4.3824
AMNH	78510	P. brasiliensis	P. brasiliensis	mouth		M		139.59	72.49	72.95	131.265	23.73	30.59	51.1	82.47	3.49	8.705	54.285	29.56	34.725	65.16	16.8	71.64	17.57	14.5503	17.77	35.465	26.985	18.55	16.255	90.975		24	4.93871	4.28345	4.28977	4.87722	3.16674	3.42067	3.93378	4.41243	1.2499	2.1639	3.99425	3.38642	3.54746	4.17685	2.82138	4.27165
AMNH	92834	P. brasiliensis	P. brasiliensis	mouth		M		158.54	77.53	70.75	158.915	34.92	37.59	54.17	101.85	3.105	10.345	62.43	37.755	42.825	74.92	17.66	85.01	19.3	14.715	24.555	43.215	35.6	23.355	19.36	108.545		24	5.06601	4.35066	4.25915	5.06837	3.55306	3.62674	3.99213	4.6235	1.13301	2.3365	4.13405	3.63112	3.75712	4.31642	2.8713	4.44277
AMNH	98593	P. brasiliensis	P. brasiliensis	mouth		M		116.83	62.16	61.59	137.35	26.75	26.83	46.88	67.89	3.015	5.64	35.795	22.99	26.38	52.71	17.43	57.02	15.85	14.2573	12.66	24.85	17.25	17.405	14.39	78.235		24	4.76072	4.12971	4.1205	4.92253	3.28653	3.28952	3.84759	4.21789	1.1036	1.72988	3.57781	3.13506	3.27261	3.96481	2.85819	4.0434
AMNH	74430	P. brasiliensis	P. brasiliensis	mouth		M		147.18	69.42	63.7	149.535	39.21	34.25	49.37	92.22	2.51	10.335	58.51	36.285	39.59	68.43	16.09	75.9	18.11	14.0858	20.88	38.02	32.965	20.21	17.845	100.66		24	4.99166	4.24018	4.15418	5.00753	3.66893	3.53369	3.89934	4.52418	0.920283	2.33554	4.0692	3.5914	3.67858	4.22581	2.7782	4.32942
AMNH	91771	P. brasiliensis	P. brasiliensis	mouth		M		157.31	70.31	65.93	155.965	28.16	36.64	52.4	99.04	2.34	11.63	62.09	37.075	42.94	75.5	17.69	84.84	19.84	13.7659	24.14	43.975	34.82	21.48	18.965	105.665		24	5.05822	4.25291	4.18859	5.04963	3.3379	3.60114	3.95891	4.59552	0.850151	2.45359	4.12858	3.61294	3.7598	4.32413	2.873	4.44077
AMNH	98592	P. brasiliensis	P. brasiliensis	mouth		M		117.19	65.6	65.2	106.89	29.49	28.87	47.5	69.73	2.485	7.63	42.675	22.69	27.81	56.49	17.13	58.56	15.94	.	13.105	26.99	20.355	18.465	14.31	77.8		23	4.7638	4.18358	4.17746	4.6718	3.38405	3.3628	3.86073	4.24463	0.910273	2.03209	3.75361	3.12192	3.3254	4.03406	2.84083	4.07005
AMNH	71858	P. brasiliensis	P. brasiliensis	mouth		F		146.42	69.21	59.51	148.26	29.31	32.47	50.94	92.98	2.55	9.09	59.13	34.66	40.575	70.3	16.76	81.13	15.88	14.4841	23.435	40.62	32.08	21.56	15.955	100.25		24	4.98648	4.23715	4.08614	4.99897	3.37793	3.48032	3.93065	4.53238	0.936093	2.20717	4.07974	3.54559	3.70315	4.25277	2.819	4.39605
AMNH	78513	P. brasiliensis	P. brasiliensis	mouth		M		144.97	74.66	65.22	135.46	30.31	32.38	49.72	87.83	3.09	8.865	57.22	30.78	38.015	65.86	16.81	72.88	19.28	14.7672	19.13	40.92	28.97	19.34	16.67	95.58		24	4.97653	4.31294	4.17777	4.90868	3.41148	3.47754	3.90641	4.4754	1.12817	2.18211	4.0469	3.42687	3.63798	4.18753	2.82197	4.28881
AMNH	91712	P. brasiliensis	P. brasiliensis	mouth		M		153.6	70.54	66.13	145.235	32.06	35.08	50.51	91.99	2.49	11.76	56.76	33.265	38.615	72.29	17.1	81.66	18.03	14.6308	22.025	38.695	33.07	19.675	16.975	97.75		24	5.03435	4.25618	4.19162	4.97835	3.46761	3.55763	3.92217	4.52168	0.912283	2.4647	4.03883	3.50451	3.65364	4.28069	2.83908	4.40256
AMNH	71859	P. brasiliensis	P. brasiliensis	mouth		F		134.51	66.82	57.9	135.335	28.77	28.89	48.19	82.24	3.49	7.555	51.785	30.5	35.825	65.17	15.6	70.43	15.57	14.5303	17.85	36.79	28.09	18.835	15.405	88.385		24	4.90164	4.202	4.05872	4.90775	3.35933	3.3635	3.87515	4.40964	1.2499	2.02221	3.9471	3.41773	3.57865	4.177	2.74727	4.25462
AMNH	73587	P. brasiliensis	P. brasiliensis	mouth		M		159.9	72.91	66.29	157.925	33.9	35.79	48.58	93.97	3.565	11.56	61.525	35.505	42.395	77.88	16.73	83.05	17.14	13.197	23.955	43.19	35.78	22.085	18.03	106.335		24	5.07455	4.28923	4.19404	5.06212	3.52342	3.57767	3.88321	4.54298	1.27116	2.44755	4.11944	3.56967	3.74703	4.35517	2.8172	4.41944
								0	0	0	1	1	1	1	2	0	0	0	0	0	1	0	0	1	19	1	1	1	0	1	1	48
																																25
																									3600	potential data		3600																		8
																									32	missing data		22																		missing cranial measures
																									0.00888889			0.00611111
																									3450	potential data
																									13	missing data
																									0.00376812
[truncated: 112 more columns]
